# Supplementary material for: Exploring the potential benefits of stratified false discovery rates for region-based testing of association with rare genetic variation
Source: Front Genet. 2014 Jan 29;5:11. doi: 10.3389/fgene.2014.00011 (PMC3905218; doi:10.3389/fgene.2014.00011)
Supplement: Table S1 — (A–D) True sensitivity (tSENS) and true FDR (tFDR) for different analytic strategies. Each table shows the tSENS and tFDR values for different p-value thresholds, ranging from 1e-08 (Table S1A) to 1e-03 (Table S1D). “m” is the mean over the 10 simulations, and “sd” is the standard deviation. Nomenclature follows Table 2. [file DataSheet1.ZIP]

Archive with 4 entries (4 files):
- greenwood supp/10.3389.fgene.2014.00011 _Greenwood_Supplementary Table_1.PDF
- greenwood supp/10.3389.fgene.2014.00011 _Greenwood_Supplementary Table_2.PDF
- greenwood supp/10.3389.fgene.2014.00011 _Greenwood_Supplementary Table_3.PDF
- greenwood supp/10.3389.fgene.2014.00011 _Greenwood_Supplementary Table_4.PDF
